# Supplementary material for: Rational Design of High-Performance Photocontrolled Molecular Switches Based on Chiroptical Dimethylcethrene: A Theoretical Study
Source: Molecules. 2024 Oct 17;29(20):4912. doi: 10.3390/molecules29204912 (PMC11510373; doi:10.3390/molecules29204912)
Supplement: Supplementary file 1 [file molecules-29-04912-s001.zip]

Archive with 1 entries (1 files):
- molecules-3250309-supplementary.pdf
